# Supplementary material for: A hypothalamic circuit for circadian regulation of corticosterone secretion
Source: Nat Commun. 2026 Apr 7;17:4940. doi: 10.1038/s41467-026-71482-0 (PMC13233844; doi:10.1038/s41467-026-71482-0)
Supplement: Supplementary file 4 — Source Data [file 41467_2026_71482_MOESM4_ESM.xlsx]

## Sheet: Fig1c
		Corticosterone (ng/ml)
		SPZVgat-EGFP									SPZVgat-DTA
		ORP20	ORP23	ORP45	ORP46	ORP48	ORP67	ORP68	ORP244		ORP53	ORP54	ORP55	ORP66	ORP69	ORP70	ORP71	ORP243
	ZT1	1.8164	5.7306	0.547131	4.2054	4.24757	0.44708	3.67404	2.05992		1.14247	0.90416	8.88472	1.72524	3.53436	10.363	16.2509	4.99704
	ZT7	14.3679	5.1086	3.84731	9.21348	11.6332	3.53436	2.54216	24.7986		2.85847	5.8126	109.749	11.5294	6.65728	4.45028	9.95332	31.2669
	ZT13	17.1459	26.2061	16.7751	24.7594	23.3681	26.8775	21.1625	30.8435		8.24385	10.2636	10.0872	7.62468	3.94468	27.6564	24.7986	10.0872
	ZT19	3.78264	3.98864	5.04616	3.31828	2.70272	2.0408	11.755	3.34232		2.12378	4.34612	8.03748	1.98872	10.397	12.8891	39.9633	3.16492
	Data in red were excluded from the analysis acordingly to our criteria to avoid Cort levels due to stress by the samplings (Cort mesurments )

## Sheet: Fig1d
		Corticosterone (ng/ml)
		SPZVgat-EGFP									SPZVgat-DTA
		ORP20	ORP23	ORP45	ORP46	ORP48	ORP67	ORP68	ORP244		ORP53	ORP54	ORP55	ORP66	ORP69	ORP70	ORP71	ORP243
	ZT1	3.38112	1.8164	0.871045	4.51664	0.961665	4.69648	1.28331	2.23552		1.44348	3.79468	0.23296	0.39288	3.27068	12.8015	4.45028	7.47108
	ZT7	6.70463	14.3679	1.38672	5.77832	3.83057	1.79344	4.85436	5.423		7.80808	7.01044	2.6608	12.5644	6.04641	32.3509	3.75296	12.7145
	ZT13	22.0023	17.1459	38.8415	17.8574	22.4798	21.7166	38.3458	46.1139		1.2096	3.94468	2.57272	8.40064	1.332	5.57292	5.72696	9.813
	ZT19	4.3216	3.78264	1.35136	5.22656	7.59587	2.32232	9.37592	2.34476		13.5059	11.2352	0.73192	7.1016	2.94948	4.8296	4.4946	24.7986

## Sheet: Fig1e
	Corticosterone Circadian Index
	LD					DD
		SPZVgat-EGFP	SPZVgat-DTA				SPZVgat-EGFP	SPZVgat-DTA
	ORP20	74.5915	34.5545	ORP53		ORP20	72.76	-0.913857	ORP53
	ORP23	99.6316	45.5418	ORP54		ORP23	59.8981	0.586107	ORP54
	ORP45	78.9633	5.85133	ORP55		ORP45	148.365	9.14232	ORP55
	ORP46	100.014	28.706	ORP66		ORP46	52.1272	31.2893	ORP66
	ORP48	93.0381	1.99657	ORP69		ORP48	84.0797	-7.57515	ORP69
	ORP67	128.607	84.1477	ORP70		ORP67	66.5039	-28.2449	ORP70
	ORP68	85.097	41.5922	ORP71		ORP68	144.817	4.98847	ORP71
	ORP244	140.058	24.7683	ORP243		ORP244	171.449	9.15076	ORP243

## Sheet: Fig1h
		Corticosterone (ng/ml)
		SPZVgat-Control								SPZVgat-iCre-GFP
		ORP141	ORP142	ORP144	ORP145	ORP162	ORP163	ORP164		ORP125	ORP126	ORP127	ORP128	ORP129	ORP130	ORP131
	ZT1	2.89563	3.84731	0.837937	7.24491	0.99284	5.24112	6.93884		2.50689	2.54863	8.16537	3.92192	8.09822	2.23216	2.05764
	ZT7	8.24385	0.51958	1.08494	1.07102	5.64812	8.47876	14.8614		115.422	13.182	3.66526	10.0377	18.4935	24.2626	31.1693
	ZT13	20.6262	52.9577	24.7147	20.8944	16.1836	30.7837	16.3185		40.2936	17.193	37.3766	30.7166	14.6096	53.7457	32.1607
	ZT19	5.17822	1.49847	3.08882	19.8422	2.69032	3.62948	7.9308		4.73456	11.5505	25.0344	28.6479	5.63952	20.2333	6.07964
	Data in red were excluded from the analysis acordingly to our criteria to avoid Cort levels due to stress by the samplings (Cort mesurments )

## Sheet: Fig1i
		Corticosterone (ng/ml)
		SPZVgat-Control								SPZVgat-iCre-GFP
		ORP141	ORP142	ORP144	ORP145	ORP162	ORP163	ORP164		ORP125	ORP126	ORP127	ORP128	ORP129	ORP130	ORP131
	ZT1	0.290546	0.965869	1.57793	6.04641	1.09036	1.40552	1.33236		5.82019	5.27111	6.6423	1.57188	0.4904	5.39764	1.7052
	ZT7	152.204	1.72725	1.99096	7.62908	26.9334	3.32756	7.41828		101.028	9.63168	29.0944	9.55247	14.2482	36.4519	21.8124
	ZT13	54.3436	26.0252	22.2884	29.2336	32.9106	33.3533	33.5769		26.6522	26.9882	39.7921	24.415	19.8567	46.5361	14.8867
	ZT19	2.74982	2.41662	5.66825	16.7751	29.7724	1.4728	3.72776		23.8888	2.07324	6.26923	6.97969	8.30134	32.7706	21.9494
	Data in red were excluded from the analysis acordingly to our criteria to avoid Cort levels due to stress by the samplings (Cort mesurments )

## Sheet: Fig1j
	Corticosterone Circadian Index
	LD					DD
		SPZVgat-EGFP	SPZVgat-iCre-GFP				SPZVgat-EGFP	SPZVgat-iCre-GFP
	ORP141	79.1235	146.549	ORP125		ORP141	164.158	93.6918	ORP125
	ORP142	203.149	62.5315	ORP126		ORP142	78.6154	94.8727	ORP126
	ORP144	94.8072	135.939	ORP127		ORP144	67.3272	139.883	ORP127
	ORP145	80.1521	111.717	ORP128		ORP145	88.3069	85.8273	ORP128
	ORP162	62.0814	53.1356	ORP129		ORP162	99.4144	69.8031	ORP129
	ORP163	118.088	195.474	ORP130		ORP163	100.752	163.59	ORP130
	ORP164	62.5987	116.969	ORP131		ORP164	101.427	52.3319	ORP131

## Sheet: Fig2c
		Corticosterone (ng/ml)
		Pre-DTA									DMHVglut2-DTA
		ORP221	ORP222	ORP223	ORP224	ORP232	ORP234	ORP340	ORP341		ORP221	ORP222	ORP223	ORP224	ORP232	ORP234	ORP340	ORP341
	ZT1	1.73604	7.75228	3.06356	2.79192	0.9842	1.2026	2.7814	10.1194		2.92836	2.20176	6.38968	2.12036	1.2116	1.08392	1.67776	17.3171
	ZT7	10.3546	5.86772	26.7812	13.3848	17.2805	17.4092	2.41504	16.3268		25.0642	7.19268	20.2105	14.1691	18.2022	8.22532	12.9588	1.32476
	ZT13	35.9672	65.585	43.306	63.4708	20.0464	24.6779	35.3518	26.652		26.0263	23.2454	20.4721	40.4612	26.7777	35.3985	11.6779	3.39964
	ZT19	17.1136	1.9364	4.95384	1.59948	2.27716	19.0313	5.15504	33.3107		13.0002	3.14056	11.0029	7.50908	10.8253	23.083	15.4899	21.3242

## Sheet: Fig2d
		Corticosterone (ng/ml)
		Pre-DTA									DMHVglut2-DTA
		ORP221	ORP222	ORP223	ORP224	ORP232	ORP234	ORP340	ORP341		ORP221	ORP222	ORP223	ORP224	ORP232	ORP234	ORP340	ORP341
	ZT1	3.79076	5.11888	4.41708	2.7316	0.89364	2.5454	2.2254	6.63744		4.90876	2.82012	19.9942	3.40456	0.9206	1.70472	12.0304	4.5094
	ZT7	5.37676	13.7553	4.4656	3.66856	16.4054	16.1636	14.5956	20.854		13.3548	5.20808	13.3548	10.1497	6.83204	13.7281	2.54052	3.49
	ZT13	22.2427	21.5257	51.8582	21.6436	26.9772	26.1879	23.6632	29.7959		34.9899	5.55544	31.4199	7.88168	20.4978	14.2472	3.15608	6.68696
	ZT19	18.7786	1.73604	2.77672	13.8306	13.6266	3.82892	4.54304	37.518		7.50908	22.0277	16.3847	10.5393	14.4604	17.4092	18.7927	21.0096

## Sheet: Fig2e
	Corticosterone Circadian Index
		LD			DD
		Pre-DTA	DMHVglut2-DTA		Pre-DTA	DMHVglut2-DTA
	ORP221	96.2138	64.9216		75.4936	123.073
	ORP222	162.551	59.1477		67.1261	11.1912
	ORP223	113.11	39.5816		194.098	46.7465
	ORP224	170.551	107.765		77.3756	18.3175
	ORP232	53.5783	71.8588		106.717	80.0975
	ORP234	65.9823	96.4483		96.73	51.3159
	ORP340	91.546	4.8397		87.7095	-36.308
	ORP341	46.4682	-15.8501		94.7495	8.90918

## Sheet: Fig2h
		Corticosterone (ng/ml)
		DMHVglut2-Control						DMHVglut2-iCre-GFP
		ORP249	ORP251	ORP252	ORP253	ORP271		ORP248	ORP250	ORP254	ORP269	ORP272	ORP274	ORP276
	ZT1	8.2768	2.10689	1.30777	0.52332	1.47192		3.77369	3.46759	3.75688	0.95596	6.22788	12.1034	4.33004
	ZT7	4.8189	26.9096	9.64375	6.337	8.46304		20.2617	30.3111	22.287	14.849	9.97816	7.46904	6.47248
	ZT13	25.755	35.5043	26.9985	25.6695	30.371		20.1597	9.35638	20.3312	5.10528	3.99912	16.9209	16.825
	ZT19	23.9013	6.42821	5.53093	1.13032	11.9667		7.03045	12.1013	0.9814	3.39188	1.01756	2.21908	4.98

[truncated: 184 more sheets: Fig2i, Fig2j, Fig2m, Fig2n, Fig3c, Fig4d, Fig4e, Fig4f, Fig4h, Fig4i, Fig5c, Fig5d, Fig5e, Fig5h, Fig5i, Fig5j, Fig5m, Fig5n, Fig6c, Fig6n …]
